# Supplementary material for: RNA promotes phase separation of glycolysis enzymes into yeast G bodies in hypoxia
Source: eLife. 2020 Apr 16;9:e48480. doi: 10.7554/eLife.48480 (PMC7162659; doi:10.7554/eLife.48480)
Supplement: Supplementary file 5. [file elife-48480-supp5.zip]

Archive with 8 entries (5 files):
- Figure_7_Figure_Supplement_1_Source_Code/
- Figure_7_Figure_Supplement_1_Source_Code/Figure_7_Figure_Supplement_1_A_source_code.py
- __MACOSX/
- __MACOSX/Figure_7_Figure_Supplement_1_Source_Code/
- __MACOSX/Figure_7_Figure_Supplement_1_Source_Code/._Figure_7_Figure_Supplement_1_A_source_code.py
- Figure_7_Figure_Supplement_1_Source_Code/grab_maxima.ijm
- Figure_7_Figure_Supplement_1_Source_Code/README.txt
- __MACOSX/Figure_7_Figure_Supplement_1_Source_Code/._README.txt
