# Supplementary material for: RNA promotes phase separation of glycolysis enzymes into yeast G bodies in hypoxia
Source: eLife. 2020 Apr 16;9:e48480. doi: 10.7554/eLife.48480 (PMC7162659; doi:10.7554/eLife.48480)
Supplement: Supplementary file 5. [file elife-48480-supp5.zip › Figure_7_Figure_Supplement_1_Source_Code/README.txt]

README

To analyze size distribution of G bodies, open GFP image in FIJI. Run the macro, grab_maxima.ijm. You will have to define a noise tolerance for the “Find Maxima” command.
The background regions selected should be regions without cells. Make sure to generate a a new folder for each image processed. Outputs will be text images with an array of values corresponding to the pixel intensities of the region surrounding the G body.

Next, run Figure_7_Figure_Supplement_1_A_source_code.py for each folder generated by grab_maxima.ijm. This will output tab delimited text with the fit parameters in this order: amplitude, x coordinate of center, y coordinate of center, sigma of x, sigma of y, angle (theta), offset
